# Supplementary material for: Tau phosphorylation impedes functionality of protective tau envelopes
Source: Nat Chem Biol. 2026 Jan 27;22(5):759–69. doi: 10.1038/s41589-025-02122-9 (PMC13128492; doi:10.1038/s41589-025-02122-9)
Supplement: Supplementary file 19 — Statistical source data. [file 41589_2025_2122_MOESM19_ESM.xlsx]

## Sheet: Fig 1B
Phosphorylation degree phospho- and dephosho-tau (%)
	Dephospho-tau		Phospho-tau
P-sites	Average	Stdev	Average	Stdev
17	0	0	0	0
18	0	0	0	0
29	0	0	0	0
30	0	0	0	0
39	0	0	0	0
46	0	0	1.13018	1.95752
50	0	0	0	0
52	0	0	0	0
56	0	0	0	0
61	0	0	0	0
63	0	0	0	0
64	0	0	0	0
68	0	0	0.174952	0.303025
69	0	0	0.206048	0.356885
71	0	0	0	0
76	0	0	0	0
95	50	70.7107	0	0
101	50	70.7107	0	0
102	50	70.7107	0	0
111	0	0	0	0
113	0	0	0	0
123	0	0	0	0
129	#DIV/0!	#DIV/0!	#DIV/0!	#DIV/0!
131	#DIV/0!	#DIV/0!	#DIV/0!	#DIV/0!
135	#DIV/0!	#DIV/0!	#DIV/0!	#DIV/0!
137	#DIV/0!	#DIV/0!	#DIV/0!	#DIV/0!
149	0	0	0	0
153	0	0	0	0
169	0	0	0.0513467	0.0889352
175	0	0	2.53505	0.97855
181	0	0	34.4469	7.05541
184	0	0	0.960962	1.28267
185	0	0	0.34934	0.605075
191	0	0	0.129131	0.223662
195	0	0	0.0881806	0.152733
197	0	0	0.329375	0.570495
198	0	0	0.700471	0.621676
199	0	0	13.3013	2.53707
202	0	0	21.4915	2.56162
205	0	0	1.15797	2.00566
208	0	0	0.579017	1.00289
210	0	0	11.4211	6.58908
212	0	0	5.12455	3.2304
214	0	0	8.8107	1.12838
217	0.0563234	0.0975549	9.36082	2.74694
220	0	0	0	0
231	0.062708	0.108613	57.3487	10.7987
235	0	0	33.511	5.48793
237	0	0	3.32159	1.20136
238	0	0	0.1796	0.218611
241	0	0	0	0
245	0	0	0	0
258	0	0	0	0
262	0	0	5.49754	0.110468
263	0	0	2.45427	1.19908
285	0	0	0	0
289	0	0	0	0
293	0	0	0	0
305	0	0	0	0
310	0	0	0	0
316	0	0	0	0
319	0	0	0	0
320	0	0	0	0
324	0	0	0	0
341	0	0	0	0
352	0	0	0	0
356	0	0	0.0617285	0.106917
361	0	0	0	0
373	0	0	0	0
377	0	0	0	0
386	0	0	0.445277	0.448663
394	0	0	3.44345	0.765779
396	0	0	35.4165	4.81137
400	0	0	16.4229	2.27086
403	0	0	14.3548	10.436
404	0	0	37.3913	8.39453
409	0	0	6.42771	5.56709
412	0	0	2.11541	2.96049
413	0.335061	0.580342	1.96436	1.03982
414	0	0	6.23679	5.73831
416	0	0	4.96651	3.23593
422	0.335061	0.580342	0.445205	0.386319
427	0	0	0.230677	0.399544
433	0	0	0	0
435	0	0	0	0

## Sheet: Fig 1D
Envelope coverage for phospho- and dephosho-tau (%)
	Conc (nM)	Phospho-tau coverage (%)	Dephospho-tau coverage (%)		Phospho-tau	Dephospho-tau		Conc (nM)	Phospho-tau coverage (%)	Dephospho-tau coverage (%)		Phospho-tau	Dephospho-tau		Conc (nM)	Phospho-tau coverage (%)	Dephospho-tau coverage (%)		Phospho-tau	Dephospho-tau
	1.5	0.330737	12.2342	AVG	0.061777	12.4735		10	10.027	52.0217	AVG	8.62815	32.9304		50	41.5371	52.7683	AVG	26.5096	47.0962
	1.5	0	12.0798	STDEV	0.106731	6.43904		10	12.4543	58.5448	STDEV	3.06419	14.6935		50	47.77	67.835	STDEV	11.1856	10.5162
	1.5	0	10.0692					10	11.6449	32.1838					50	33.0951	48.142
	1.5	0	18.6874					10	10.3622	27.4751					50	29.426	39.9492
	1.5	0.044173	11.2909					10	9.92213	22.1598					50	21.5462	32.0381
	1.5	0	18.9098					10	2.75578	25.4759					50	8.54854	35.6077
	1.5	0.044173	10.2919					10	7.94106	17.1211					50	16.021	38.9833
	1.5	0.109333	5.08724					10	7.40956	18.4177					50	16.7221	38.3751
	1.5	0.069052						10	6.19668						50	22.0212
	1.5	0	4.80347					10	6.24965	24.7674					50	25.371	49.0366
	1.5	0	5.56204					10	5.92938	20.4892					50	22.8415	49.9609
	1.5	0						10	5.67336						50	17.4663
	1.5	0.267411	26.6254					10	13.4092	48.8943					50	27.2053	52.863
	1.5	0	14.0401					10	10.8188	47.614					50	41.5633	59.595

## Sheet: Fig 1G
Normalized coverage difference (%)
	+ active Cdk5	+ deactivated Cdk5			+ active Cdk5	+ deactivated Cdk5
	-4.12915	123.206		Avg	-19.4105	197.565
	-71.4267	173.574		Stdev	25.8595	94.323
	-8.00359	129.476
	-6.57928	199.286
	-17.1327	61.7524
	-9.19165	253.346
		316.318
		323.562

## Sheet: Fig 2B
Phosphorylation degree (%) of spin down assay
		Tau in envelopes		Tau in solution
	P-sites	Average	Stdev	Average	Stdev
	17	0	0	0	0
	18	0	0	0	0
	29	0	0	0.0604471	0.148065
	30	0	0	9.86393	23.9843
	39	0	0	0.144012	0.352756
	46	0	0	0	0
	50	0	0	0.127119	0.311376
	52	0	0	0	0
	56	0	0	0.236864	0.306952
	61	0	0	0.232153	0.335548
	63	0.146377	0.35855	0.451961	0.518809
	64	0	0	0	0
	68	0.300861	0.361452	1.19255	1.46413
	69	0.466741	1.01208	2.22634	1.18061
	71	0	0	0.378232	0.926475
	76	0.640492	1.56888	0	0
	95	2.70018	6.03778	0	0
	101	2.70018	6.03778	1.24555	3.05097
	102	0	0	0	0
	111	0	0	0	0
	113	0	0	0	0
	123	0	0	0	0
	129	NaN	NaN	NaN	NaN
	131	NaN	NaN	NaN	NaN
	135	NaN	NaN	NaN	NaN
	137	NaN	NaN	NaN	NaN
	149	0	0	13.1451	29.9308
	153	26.4502	5.01908	10.4947	11.7393
	169	0	0	0	0
	175	5.17815	4.42078	11.8189	4.92246
	181	44.4498	19.8835	59.7872	20.9968
	184	6.23224	6.7269	3.98492	3.16979
	185	0.0592306	0.145085	2.35778	2.27615
	191	5.17045	5.12674	4.97563	3.05981
	195	0.541264	0.783931	5.26915	5.14228
	197	0.276855	0.37021	3.11542	3.0159
	198	7.08699	6.56595	9.65515	5.61984
	199	23.7612	5.77373	28.0025	13.1671
	202	40.4092	15.1766	47.9161	8.08193
	205	26.7967	25.3599	15.3074	16.8672
	208	0	0	0.0234462	0.0574311
	210	5.31349	6.75788	11.6396	3.18783
	212	5.51686	5.50655	7.38815	3.37687
	214	1.21363	1.76484	8.31906	1.66932
	217	5.9629	6.05451	11.4266	3.92064
	220	0.02294	0.0561912	0.0807763	0.126357
	231	96.661	4.03671	98.4861	1.23416
	235	50.5915	34.5371	46.8678	14.9293
	237	5.04617	8.64335	25.6036	10.5648
	238	3.75658	9.00659	5.99395	4.53917
	241	0	0	0.0391597	0.0959214
	245	0	0	0.0419157	0.102672
	258	0.136027	0.333197	0.158572	0.276674
	262	0.823273	0.831239	6.68977	1.26294
	263	0.119203	0.291987	3.15193	1.44297
	285	0.136111	0.333403	0.171355	0.267973
	289	0.0464809	0.113855	0.176726	0.264728
	293	0	0	0	0
	305	0.0421791	0.103317	0.330374	0.402481
	310	0.208587	0.392008	0.0656448	0.160796
	316	0	0	0	0
	319	0	0	0	0
	320	0	0	0	0
	324	0	0	0	0
	341	0	0	0.0137426	0.0336623
	352	0	0	0.508906	1.24656
	356	0	0	0.128743	0.154535
	361	0	0	0.118163	0.28944
	373	0.388399	0.43431	1.6323	1.86444
	377	0	0	0	0
	386	1.91111	2.79581	2.52555	1.81427
	394	4.51023	4.30597	7.92021	5.27314
	396	24.5483	8.29994	48.9746	5.9142
	400	19.0149	8.3251	40.1507	6.1377
	403	34.118	9.65332	32.3174	7.87318
	404	45.3084	9.29009	47.9384	9.24071
	409	1.08315	1.42088	14.8428	5.06052
	412	2.59652	5.35671	5.61805	5.11191
	413	5.5035	4.32667	13.7444	3.67367
	414	6.73966	5.71107	17.9178	11.7807
	416	4.14389	2.62425	18.4875	3.98017
	422	0.813654	1.33992	1.01578	1.03268
	427	0	0	0.0398458	0.062266
	433	0	0	0.101874	0.185711
	435	0.117096	0.286825	0.22181	0.243841

## Sheet: Fig 2C
Cooperativity curve phospho-tau
	Phospho-tau
	Conc (nM)	AVG	STDEV
	0.125	1.11191	3.06257
	0.25	1.4109	4.36221
	0.5	1.51819	4.33843
	0.66	1.21257	4.52237
	1	1.31748	4.40298
	2.5	1.30115	5.05062
	5	7.42692	17.0622
	6.7	75.6352	75.5477
	10	251.538	180.742
	50	781.11	217.902
	100	829.474	230.188

## Sheet: Fig 2D
Cooperativity curve dephospho-tau
	Dephospho-tau
	Conc	AVG	STDEV
	0.025	0.333375	1.09996
	0.05	0.3825	1.90118
	0.1	0.782074	1.87942
	0.15	0.7262	1.4355
	0.255	0.760926	1.71022
	0.33	0.348067	1.26491
	0.5	0.822043	1.51494
	0.67	0.2037	1.80485
	1	148.442	118.753
	2.5	656.386	97.4149
	5	573.848	139.908
	10	802.531	332.874

## Sheet: Fig 2E
Density of phospho- or dephosho-tau in envelopes
	ptau	0 -> 10	10 -> 20	20 -> 30	30 and higher		deptau	0 -> 10	10 -> 20	20 -> 30	30 and higher		ptau	0 -> 10	10 -> 20	20 -> 30	30 and higher		deptau	0 -> 10	10 -> 20	20 -> 30	30 and higher
		67.7592	69.3478	85.4302	97.8542			72.3452	72.7143	103.227	154.422		AVG	62.9702	72.1492	72.3969	87.1768		AVG	78.2981	79.2791	83.2597
		52.3315	108.868	61.3022	76.2239			62.5946	97.3981	70.5727	153.633		STDEV	13.452	19.3741	10.6828	9.55629		STDEV	14.9405	16.0177	16.5263
		44.87	73.3028	85.3441	95.1869			89.1886	100.267	86.7424	152.818
		48.7017	48.1425	65.7907	74.4461			89.3994	90.1265	79.2942	146.91
		65.5115	101.919	87.7597	95.9445			98.6251	64.8072	81.2709	146.642
		66.9046	70.4647	63.347	102.879			77.6828	95.5851	96.668	122.479
		48.9074	73.5087	63.1389	79.9057			58.2513	65.3552	86.3511	127.396
		59.1989	31.4062	69.9248	90.7245				92.8201	113.503	133.27
		58.55	52.7615	76.577	87.4098				85.5591	95.3029	141.473
		46.99	93.9543	56.4608	88.6696				55.7995	126.519	120.981
		62.2563	59.374	86.9067	77.9662				73.5973	111.543	123.797
		43.6574	77.328	67.6543	78.911				66.7348	94.1256	165.823
		80.5584	72.283	80.7085					70.9	88.0952	135.396
		83.5	79.2871	61.9449					99.4785	74.6828	153.581
		82.4	76.2994	62.4527					96.1992	92.9393	69.4728
		67.6193	66.1413	70.3271					65.2111	71.8457	93.532
		79.1134		70.3211					55.1924	69.525	71.8786
		74.6341		87.7541						83.617	96.6566
										74.9959	101.621
										71.4496	90.5526
										56.5129	75.8028
										74.9293	89.3928
										62.8756	102.341
										66.2862	86.6333
										70.2576	106.298
										67.9644	102.817
										72.3416	89.0516
										70.8635	86.6767
										103.252	88.7978
										80.2364	89.6781
											71.8
											78.2676
											85.1304
											71.8091
											95.9834
											90.998
											91.2819

## Sheet: Fig 2H
Envelope fissures (/mm /s)
	+ active Cdk5	+ deactivated Cdk5	Control			+ active Cdk5	+ deactivated Cdk5	Control
	3.52748	0	0.882955		Avg	0.745469	0.031469	0.157945
	0	0	0		Stdev	1.01574	0.167431	0.340655
	2.31393	0	0
	0	0	0
	3.41793	0	0
	0	0	0
	3.07022	0.222552	0
	0	0	1.05012
	3.10948	0	0
	0	0	0
	0	0	0
	0	0	0
	0	0	0
	1.0533	0	0.853326
	0	0	0
	0	0	0
	0	1.48375	0.555594
	0	0	0
	0	0	0
	0	0	0
	0	0	0
	0	0	0.878497
	0	0	0
	0	0	0
	3.04878	0	0
	0	0	1.18999
	0	0	0
	0	0	0
	2.38949	0	0
	2.25479	0	0
	1.49477	0	0
	0	0	0
	0	0	0
	0	0	0.502552
	2.34742	1.00909	0
	0	0	0
	0	0	0
	0	0	0.525729
	0	0	0
	0	0	0
	0.866114	0	0
	0.855313	0	0.835216
	0	0	0
	0	0	0.939144
	0.751998	0.0413624	0
	0	0.151446	0
	0	0.245702	0
	0.524395	0.121859	0
	0	0.14001	0
	0	0	0
	0	0	0
	0	0	0
	0	0
	0.571737	0
	0	0
	0.60007	0
	0.550781	0
	0.525896	0
	0	0
	1.25632	0
	1.60787	0
	1.10046	0
	2.54868	0
	1.97837	0
	0	0
	1.22345	0
	0	0
	2.03918	0
	2.32596	0
	2.99204	0
	0	0
	1.44814	0
	0	0
	0	0
	0	0
	2.15387	0
	3.29023	0
	3.27155	0
	1.72694	0
	0	0
	0	0
	0	0
	1.95549	0
	0	0
	0	0
	1.28469	0
	0	0
	0.678758	0
	1.88423	0
	1.37544	0
	1.87014	0
	0	0
	0	0
	1.26981	0
	1.17173	0
	0	0
	0.635679	0
	0.822152	0
	0.882519	0.0943362
	2.14678	0.100922
	1.01264	0
	0.978244	0
	0	0
	1.91424	0
	2.21815	0
	0.30101	0
	0.836528	0
	0	0
	0.685307	0
	0	0
	0	0
	0	0
	0.3306	0
	0.452064	0
	0	0
	0	0
	0.27679	0
		0
		0.133784

## Sheet: Fig 3C
Fluorescence recovery time constant (s)
	Tau (contol)	Tau-DeltaN	Tau-Cdk5			Tau (contol)	Tau-DeltaN	Tau-Cdk5
	5.50055	3.42466	1.70561		AVG	6.04864	1.69313	2.83312
	6.67557	0.753125	2.33481		STDEV	2.49343	0.889025	1.60513
	5.06842	2.1245	2.69833
	4.71032	2.29516	3.34448
	8.57633	1.30073	5.76037
	4.68823	3.36927	1.01698
	6.96379	1.74034	3.9032
	1.20351	2.38152	4.24628
	7.33676	1.03167	3.9557
	9.31099	0.481974	0.898715
	2.54777	1.59185	5.15464
	10.5932	0.798403	0.915583
	4.13907	1.05374	2.4728
	7.5188	1.61082	1.25612
	5.89623	1.43926

## Sheet: Fig 3D
Immobile fraction (%)
	Tau (contol)	Tau-DeltaN	Tau-Cdk5			Tau (contol)	Tau-DeltaN	Tau-Cdk5
	23.5949	-3.40288	17.1492		AVG	22.4905	1.14347	8.23394
	24.0295	-2.88965	15.328		STDEV	13.7664	13.1486	14.5242
	21.4076	7.48317	16.0104
	30.1626	20.9923	4.96253
	20.7425	-14.1004	-21.0564
	-12.5439	-22.6907	12.5012
	37.402	7.49696	-10.208
	33.896	-3.97546	10.1345
	25.6928	18.8802	-3.96648
	19.3095	-8.29832	30.3955
	17.2977	-5.18362	14.208
	26.3847	2.27081	15.8305
	5.50075	17.0142	-10.1108
	16.986	-12.0884	24.0969
	47.4947	15.6439

[truncated: 8 more sheets: Fig 4B, Fig 4E, Fig 5B, Fig 5C, Fig 5E, Fig 5F, Fig 6B, Fig 6C]
