# Supplementary material for: Tau phosphorylation impedes functionality of protective tau envelopes
Source: Nat Chem Biol. 2026 Jan 27;22(5):759–69. doi: 10.1038/s41589-025-02122-9 (PMC13128492; doi:10.1038/s41589-025-02122-9)
Supplement: Supplementary file 20 — Statistical source data. [file 41589_2025_2122_MOESM20_ESM.xlsx]

## Sheet: Ext Fig 1A
Phosphorylation degree phospho- and dephosho-tau
		Dephospho-tau		Phospho-tau
	P-sites	Average	Stdev	Average	Stdev
	17	0	0	0	0
	18	0	0	0	0
	29	0	0	0	0
	30	0	0	0	0
	39	0	0	0	0
	46	0	0	1.13018	1.95752
	50	0	0	0	0
	52	0	0	0	0
	56	0	0	0	0
	61	0	0	0	0
	63	0	0	0	0
	64	0	0	0	0
	68	0	0	0.174952	0.303025
	69	0	0	0.206048	0.356885
	71	0	0	0	0
	76	0	0	0	0
	95	50	70.7107	0	0
	101	50	70.7107	0	0
	102	50	70.7107	0	0
	111	0	0	0	0
	113	0	0	0	0
	123	0	0	0	0
	129	#DIV/0!	#DIV/0!	#DIV/0!	#DIV/0!
	131	#DIV/0!	#DIV/0!	#DIV/0!	#DIV/0!
	135	#DIV/0!	#DIV/0!	#DIV/0!	#DIV/0!
	137	#DIV/0!	#DIV/0!	#DIV/0!	#DIV/0!
	149	0	0	0	0
	153	0	0	0	0
	169	0	0	0.0513467	0.0889352
	175	0	0	2.53505	0.97855
	181	0	0	34.4469	7.05541
	184	0	0	0.960962	1.28267
	185	0	0	0.34934	0.605075
	191	0	0	0.129131	0.223662
	195	0	0	0.0881806	0.152733
	197	0	0	0.329375	0.570495
	198	0	0	0.700471	0.621676
	199	0	0	13.3013	2.53707
	202	0	0	21.4915	2.56162
	205	0	0	1.15797	2.00566
	208	0	0	0.579017	1.00289
	210	0	0	11.4211	6.58908
	212	0	0	5.12455	3.2304
	214	0	0	8.8107	1.12838
	217	0.0563234	0.0975549	9.36082	2.74694
	220	0	0	0	0
	231	0.062708	0.108613	57.3487	10.7987
	235	0	0	33.511	5.48793
	237	0	0	3.32159	1.20136
	238	0	0	0.1796	0.218611
	241	0	0	0	0
	245	0	0	0	0
	258	0	0	0	0
	262	0	0	5.49754	0.110468
	263	0	0	2.45427	1.19908
	285	0	0	0	0
	289	0	0	0	0
	293	0	0	0	0
	305	0	0	0	0
	310	0	0	0	0
	316	0	0	0	0
	319	0	0	0	0
	320	0	0	0	0
	324	0	0	0	0
	341	0	0	0	0
	352	0	0	0	0
	356	0	0	0.0617285	0.106917
	361	0	0	0	0
	373	0	0	0	0
	377	0	0	0	0
	386	0	0	0.445277	0.448663
	394	0	0	3.44345	0.765779
	396	0	0	35.4165	4.81137
	400	0	0	16.4229	2.27086
	403	0	0	14.3548	10.436
	404	0	0	37.3913	8.39453
	409	0	0	6.42771	5.56709
	412	0	0	2.11541	2.96049
	413	0.335061	0.580342	1.96436	1.03982
	414	0	0	6.23679	5.73831
	416	0	0	4.96651	3.23593
	422	0.335061	0.580342	0.445205	0.386319
	427	0	0	0.230677	0.399544
	433	0	0	0	0
	435	0	0	0	0

## Sheet: Ext Fig 1B
Total peptide intensities measured for the specific p-sites
		Dephospho-tau			Phospho-tau
	P-sites	Avg intensity	St.dev intensity		Avg intensity	St.dev intensity
	17	137785	6512.35		274250	48226.5
	18	137785	6512.35		274250	48226.5
	29	33663.3	7518.78		159033	26660.7
	30	33663.3	7518.78		159033	26660.7
	39	33663.3	7518.78		159033	26660.7
	46	23583.3	765.593		19548.7	8568.13
	50	23583.3	765.593		19548.7	8568.13
	52	23583.3	765.593		19548.7	8568.13
	56	23583.3	765.593		19548.7	8568.13
	61	23583.3	765.593		19548.7	8568.13
	63	23583.3	765.593		19548.7	8568.13
	64	23583.3	765.593		19548.7	8568.13
	68	9033.33	11932.8		66098.3	7068.15
	69	9033.33	11932.8		66098.3	7068.15
	71	9033.33	11932.8		66098.3	7068.15
	76	9033.33	11932.8		66098.3	7068.15
	95	2983.33	3163.2		15593.3	9234.72
	101	2983.33	3163.2		15593.3	9234.72
	102	2983.33	3163.2		15593.3	9234.72
	111	2983.33	3163.2		15593.3	9234.72
	113	2983.33	3163.2		15593.3	9234.72
	123	2983.33	3163.2		15593.3	9234.72
	129	0	0		0	0
	131	0	0		0	0
	135	0	0		0	0
	137	0	0		0	0
	149	111933	11570.5		115407	21205.3
	153	121123	13495.8		121283	20916.1
	169	110141	29130.2		432102	46891.7
	175	103416	27148.5		392897	21373.1
	181	44355.7	14612.7		404991	75606
	184	44355.7	14612.7		404991	75606
	185	44355.7	14612.7		404991	75606
	191	63023.3	17608.7		277718	54755.1
	195	158579	29517.5		117006	13837
	197	158579	29517.5		117006	13837
	198	158579	29517.5		117006	13837
	199	158579	29517.5		117006	13837
	202	158579	29517.5		117006	13837
	205	158579	29517.5		117006	13837
	208	158579	29517.5		117006	13837
	210	227840	13918.7		296402	30987.2
	212	285564	29294.6		496377	42150.1
	214	285564	29294.6		496377	42150.1
	217	285564	29294.6		496377	42150.1
	220	285564	29294.6		496377	42150.1
	231	210642	61308.8		637187	168568
	235	206865	60200.8		625350	166771
	237	206865	60200.8		625350	166771
	238	206865	60200.8		625350	166771
	241	200603	213372		159999	34807.6
	245	324865	225474		360676	31291.3
	258	136924	21771.9		350976	38560.8
	262	277717	54061.9		776618	80647.2
	263	277717	54061.9		776618	80647.2
	285	106763	19439.9		126509	15969.4
	289	106763	19439.9		126509	15969.4
	293	203053	48917.8		286259	38403
	305	270963	62990.7		474427	36567
	310	270963	62990.7		474427	36567
	316	270963	62990.7		474427	36567
	319	294297	34236.2		329277	7124.68
	320	294297	34236.2		329277	7124.68
	324	396737	74332.2		474710	39699
	341	433090	67965.1		498940	49534.2
	352	257067	15473.3		196757	29462.6
	356	283533	49205.9		412644	59683.7
	361	283533	49205.9		412644	59683.7
	373	323047	86348.5		520838	59484.7
	377	299780	86988.3		465905	55989.5
	386	146793	37205.5		605514	90853.4
	394	146793	37205.5		605514	90853.4
	396	124930	33653.5		526049	92232
	400	124930	33653.5		526049	92232
	403	124930	33653.5		526049	92232
	404	124930	33653.5		526049	92232
	409	45184.7	17148.1		153044	26006.3
	412	45184.7	17148.1		153044	26006.3
	413	45184.7	17148.1		153044	26006.3
	414	45184.7	17148.1		153044	26006.3
	416	45184.7	17148.1		153044	26006.3
	422	45184.7	17148.1		153044	26006.3
	427	45184.7	17148.1		153044	26006.3
	433	45184.7	17148.1		153044	26006.3
	435	45184.7	17148.1		153044	26006.3

## Sheet: Ext Fig 1D
WB total tau levels
	Phospho-tau	Dephospho-tau			Phospho-tau	Dephospho-tau
	142.479	168.888		Avg	156.893	167.727
	165.214	170.988		Stdev	12.5325	3.97146
	162.986	163.304

## Sheet: Ext Fig 1E
WB pS404/total tau levels
	Phospho-tau	Dephospho-tau			Phospho-tau	Dephospho-tau
	1.09655	0.01798		Avg	1	0.0124843
	0.974942	0.006287		Stdev	0.0867796	0.00587799
	0.928506	0.013186

## Sheet: Ext Fig 2B+C
Phosphorylation degree Bact-tau and bact-Cdk5-tau
		Bact-tau		Bact-Cdk5-tau
	P-sites	Average (%)	Stdev	Average (%)	Stdev
	17	0	0	0	0
	18	0	0	0	0
	29	0	0	0	0
	30	0	0	0	0
	39	0	0	0	0
	46	0	0	0	0
	50	0	0	0	0
	52	0	0	0	0
	56	0	0	0	0
	61	0	0	0	0
	63	0	0	0	0
	64	0	0	0	0
	68	0	0	0	0
	69	0	0	0	0
	71	0	0	0	0
	76	0	0	0	0
	95	0	0	#DIV/0!	#DIV/0!
	101	0	0	#DIV/0!	#DIV/0!
	102	0	0	#DIV/0!	#DIV/0!
	111	0	0	#DIV/0!	#DIV/0!
	113	0	0	#DIV/0!	#DIV/0!
	123	0	0	#DIV/0!	#DIV/0!
	129	#DIV/0!	#DIV/0!	#DIV/0!	#DIV/0!
	131	#DIV/0!	#DIV/0!	#DIV/0!	#DIV/0!
	135	#DIV/0!	#DIV/0!	#DIV/0!	#DIV/0!
	137	#DIV/0!	#DIV/0!	#DIV/0!	#DIV/0!
	149	0	0	0	0
	153	0	0	0.67294	1.16557
	169	0	0	0	0
	175	0	0	0	0
	181	0.262788	0.455162	0	0
	184	0	0	0	0
	185	0	0	0	0
	191	0	0	0	0
	195	0	0	0.229132	0.396868
	197	0.141638	0.245325	0	0
	198	0.102186	0.176992	3.21305	2.78417
	199	0.56872	0.735709	0	0
	202	4.10812	4.82873	8.86606	9.11347
	205	0	0	20.1917	4.10802
	208	0	0	4.88815	8.46652
	210	0	0	2.29918	2.4511
	212	0.105237	0.11578	2.16873	0.362781
	214	0	0	0.682659	0.846445
	217	0.0764209	0.132365	1.19726	0.681705
	220	0	0	0	0
	231	9.36506	9.8928	11.6014	10.8899
	235	4.41906	4.01383	43.3656	4.70381
	237	0	0	1.125	1.64211
	238	2.16104	2.75717	0	0
	241	0	0	0	0
	245	0	0	0	0
	258	0	0	0	0
	262	0	0	0	0
	263	0	0	0	0
	285	0	0	0	0
	289	0	0	0	0
	293	0	0	0	0
	305	0	0	0	0
	310	0	0	0	0
	316	0	0	0	0
	319	0	0	0	0
	320	0	0	0	0
	324	0	0	0	0
	341	0	0	0	0
	352	0	0	0	0
	356	0	0	0	0
	361	0	0	0	0
	373	0	0	0	0
	377	0	0	0	0
	386	0	0	0	0
	394	0.0559017	0.0968245	0.334059	0.578607
	396	0.758	0.972358	2.56653	0.929544
	400	0.410222	0.464286	0.452838	0.784338
	403	2.30608	2.73487	27.281	3.24705
	404	1.99891	2.76363	29.995	8.28467
	409	0	0	0	0
	412	0	0	0	0
	413	0	0	0	0
	414	0	0	0	0
	416	0	0	0	0
	422	0	0	0	0
	427	0	0	0	0
	433	0	0	0	0
	435	0	0	0	0

## Sheet: Ext Fig 2D
Total peptide intensities measured for the specific p-sites
		Bact-tau		Bact-Cdk5-tau
	P-sites	Av int	St.dev int	Av int	St.dev int
	17	220493	24832.1	30553	25296.6
	18	220493	24832.1	30553	25296.6
	29	169869	19384.2	10243.3	14684.7
	30	169869	19384.2	10243.3	14684.7
	39	169869	19384.2	10243.3	14684.7
	46	79890	12065.4	14960	8675
	50	79890	12065.4	14960	8675
	52	79890	12065.4	14960	8675
	56	79890	12065.4	14960	8675
	61	79890	12065.4	14960	8675
	63	79890	12065.4	14960	8675
	64	79890	12065.4	14960	8675
	68	83050	23634.7	10333.3	9215.39
	69	83050	23634.7	10333.3	9215.39
	71	83050	23634.7	10333.3	9215.39
	76	83050	23634.7	10333.3	9215.39
	95	6740	1919.48	0	0
	101	6740	1919.48	0	0
	102	6740	1919.48	0	0
	111	6740	1919.48	0	0
	113	6740	1919.48	0	0
	123	6740	1919.48	0	0
	129	0	0	0	0
	131	0	0	0	0
	135	0	0	0	0
	137	0	0	0	0
	149	36121.3	7707.71	36520	16955.6
	153	39314.7	7714.6	38373.3	18874.7
	169	313183	26146.7	94287.3	84728.2
	175	305574	20607.6	91426.3	80998.4
	181	112152	10089.7	26616.3	26792.6
	184	112152	10089.7	26616.3	26792.6
	185	112152	10089.7	26616.3	26792.6
	191	93888.3	5011.61	33496.3	31728.1
	195	100578	4148.45	75420.3	36420.1
	197	100578	4148.45	75420.3	36420.1
	198	100578	4148.45	75420.3	36420.1
	199	100578	4148.45	75420.3	36420.1
	202	100578	4148.45	75420.3	36420.1
	205	100578	4148.45	75420.3	36420.1
	208	100578	4148.45	75420.3	36420.1
	210	215809	38176.7	130810	55346.8
	212	340152	42394.6	171811	82114.5
	214	340152	42394.6	171811	82114.5
	217	340152	42394.6	171811	82114.5
	220	340152	42394.6	171811	82114.5
	231	137372	28566.8	96963.7	67475.1
	235	133219	28828.2	95687.7	65767.1
	237	133219	28828.2	95687.7	65767.1
	238	133219	28828.2	95687.7	65767.1
	241	125927	5458.22	36603	24108.4
	245	299079	19628.4	107820	72951.8
	258	241423	38541.9	83666.7	42659.6
	262	509567	62350.2	189270	107691
	263	509567	62350.2	189270	107691
	285	155455	24189.7	75523.3	33077.7
	289	155455	24189.7	75523.3	33077.7
	293	171885	41299.6	132443	46047.5
	305	361290	34323.6	194617	78195
	310	361290	34323.6	194617	78195
	316	361290	34323.6	194617	78195
	319	153140	26491.9	127483	23924.3
	320	153140	26491.9	127483	23924.3
	324	260040	11491.3	132327	46319.9
	341	370530	29065.6	177523	88922.3
	352	204333	36141	124800	56549.9
	356	367733	26892.4	198500	102472
	361	367733	26892.4	198500	102472
	373	362398	12780.6	193140	85150.3
	377	355698	26292.6	173660	71620.8
	386	333937	23404.1	143828	60257.7
	394	333937	23404.1	143828	60257.7
	396	300303	50219.1	123135	52298.9
	400	300303	50219.1	123135	52298.9
	403	300303	50219.1	123135	52298.9
	404	300303	50219.1	123135	52298.9
	409	67693.3	9056.47	2795.33	3687.09
	412	67693.3	9056.47	2795.33	3687.09
	413	67693.3	9056.47	2795.33	3687.09
	414	67693.3	9056.47	2795.33	3687.09
	416	67693.3	9056.47	2795.33	3687.09
	422	67693.3	9056.47	2795.33	3687.09
	427	67693.3	9056.47	2795.33	3687.09
	433	67693.3	9056.47	2795.33	3687.09
	435	67693.3	9056.47	2795.33	3687.09

## Sheet: Ext Fig 2F
WB total tau levels
	Bact-tau	Bact-Cdk5-tau			Bact-tau	Bact-Cdk5-tau
	158.828	152.93		Avg	150.85	142.937
	152.275	137.968		Stdev	8.77769	8.65424
	141.447	137.913

## Sheet: Ext Fig 2G
WB pS404/total tau levels
	Bact-tau	Bact-Cdk5-tau			Bact-tau	Bact-Cdk5-tau
	1.07887	16.0271		Avg	1	18.4841
	0.818128	19.6152		Stdev	0.157967	2.13005
	1.103	19.81

## Sheet: Ext Fig 2H
Envelope coverage for bact-tau vs bact-Cdk5-tau
	2nM		10nM		40nM				2nM		10nM		40nM
	Bact-tau	Bact-Cdk5-tau	Bact-tau	Bact-Cdk5-tau	Bact-tau	Bact-Cdk5-tau			Bact-tau	Bact-Cdk5-tau	Bact-tau	Bact-Cdk5-tau	Bact-tau	Bact-Cdk5-tau
	5.54575	1.42568	13.6574	2.44517	50.683	16.6096		Avg	5.08348	0.938349	29.6289	11.6511	42.3969	23.8142
	2.5989	0.706775	23.9262	2.94232	52.7929	16.4372		Stdev	2.53479	0.457716	10.0879	10.7204	14.4304	12.6289
	6.26466	0.441809	25.701	2.50519	48.9914	15.1859
	6.83895	0.345699	21.2924	7.26332	44.5926	44.5926
	8.35258	1.62784	23.1723	6.35651	47.4422	47.4422
	9.67344	0.595478	25.6777	6.79485	36.3964	36.3964
	2.38335	0.981514	28.8888	31.2776	19.1872	16.5082
	2.20046	1.00945	40.552	27.5447	24.9801	21.5318
	1.59663	0.304963	29.1621	26.704	22.7883	18.5886
	5.3479	1.251	31.529	2.47191	58.5962	14.1572
	4.76238	1.48059	43.7378	11.3036	59.9152	14.5069
	5.43672	1.0894	49.1008	12.2041
			46.5885
			23.8981
			22.7821
			24.3957

## Sheet: Ext Fig 3B
Phosphorylation degree (%) of spin down assay
		Tau in envelopes		Tau in solution
	P-sites	Average	Stdev	Average	Stdev
	17	0	0	0	0
	18	0	0	0	0
	29	0	0	0.0604471	0.148065
	30	0	0	9.86393	23.9843
	39	0	0	0.144012	0.352756
	46	0	0	0	0
	50	0	0	0.127119	0.311376
	52	0	0	0	0
	56	0	0	0.236864	0.306952
	61	0	0	0.232153	0.335548
	63	0.146377	0.35855	0.451961	0.518809
	64	0	0	0	0
	68	0.300861	0.361452	1.19255	1.46413
	69	0.466741	1.01208	2.22634	1.18061
	71	0	0	0.378232	0.926475
	76	0.640492	1.56888	0	0
	95	2.70018	6.03778	0	0
	101	2.70018	6.03778	1.24555	3.05097
	102	0	0	0	0
	111	0	0	0	0
	113	0	0	0	0
	123	0	0	0	0
	129	NaN	NaN	NaN	NaN
	131	NaN	NaN	NaN	NaN
	135	NaN	NaN	NaN	NaN
	137	NaN	NaN	NaN	NaN
	149	0	0	13.1451	29.9308
	153	26.4502	5.01908	10.4947	11.7393
	169	0	0	0	0
	175	5.17815	4.42078	11.8189	4.92246
	181	44.4498	19.8835	59.7872	20.9968
	184	6.23224	6.7269	3.98492	3.16979
	185	0.0592306	0.145085	2.35778	2.27615
	191	5.17045	5.12674	4.97563	3.05981
	195	0.541264	0.783931	5.26915	5.14228
	197	0.276855	0.37021	3.11542	3.0159
	198	7.08699	6.56595	9.65515	5.61984
	199	23.7612	5.77373	28.0025	13.1671
	202	40.4092	15.1766	47.9161	8.08193
	205	26.7967	25.3599	15.3074	16.8672
	208	0	0	0.0234462	0.0574311
	210	5.31349	6.75788	11.6396	3.18783
	212	5.51686	5.50655	7.38815	3.37687
	214	1.21363	1.76484	8.31906	1.66932
	217	5.9629	6.05451	11.4266	3.92064
	220	0.02294	0.0561912	0.0807763	0.126357
	231	96.661	4.03671	98.4861	1.23416
	235	50.5915	34.5371	46.8678	14.9293
	237	5.04617	8.64335	25.6036	10.5648
	238	3.75658	9.00659	5.99395	4.53917
	241	0	0	0.0391597	0.0959214
	245	0	0	0.0419157	0.102672
	258	0.136027	0.333197	0.158572	0.276674
	262	0.823273	0.831239	6.68977	1.26294
	263	0.119203	0.291987	3.15193	1.44297
	285	0.136111	0.333403	0.171355	0.267973
	289	0.0464809	0.113855	0.176726	0.264728
	293	0	0	0	0
	305	0.0421791	0.103317	0.330374	0.402481
	310	0.208587	0.392008	0.0656448	0.160796
	316	0	0	0	0
	319	0	0	0	0
	320	0	0	0	0
	324	0	0	0	0
	341	0	0	0.0137426	0.0336623
	352	0	0	0.508906	1.24656
	356	0	0	0.128743	0.154535
	361	0	0	0.118163	0.28944
	373	0.388399	0.43431	1.6323	1.86444
	377	0	0	0	0
	386	1.91111	2.79581	2.52555	1.81427
	394	4.51023	4.30597	7.92021	5.27314
	396	24.5483	8.29994	48.9746	5.9142
	400	19.0149	8.3251	40.1507	6.1377
	403	34.118	9.65332	32.3174	7.87318
	404	45.3084	9.29009	47.9384	9.24071
	409	1.08315	1.42088	14.8428	5.06052
	412	2.59652	5.35671	5.61805	5.11191
	413	5.5035	4.32667	13.7444	3.67367
	414	6.73966	5.71107	17.9178	11.7807
	416	4.14389	2.62425	18.4875	3.98017
	422	0.813654	1.33992	1.01578	1.03268
	427	0	0	0.0398458	0.062266
	433	0	0	0.101874	0.185711
	435	0.117096	0.286825	0.22181	0.243841

[truncated: 26 more sheets: Ext Fig 3C, Ext Fig 3D+E, Ext Fig 3F, Ext Fig 3G, Ext Fig 4C, Ext Fig 4D, Ext Fig 4F, Ext Fig 4H, Ext Fig 4I, Ext Fig 4J, Ext Fig 5C, Ext Fig 5D, Ext Fig 6B, Ext Fig 6C, Ext Fig 7A, Ext Fig 7C, Ext Fig 7D, Ext Fig 8B, Ext Fig 8C, Ext Fig 8D …]
